# Supplementary material for: The Genome-Level Survey of the WOX Gene Family in Melastoma dodecandrum Lour
Source: Int J Mol Sci. 2023 Dec 11;24(24):17349. doi: 10.3390/ijms242417349 (PMC10743900; doi:10.3390/ijms242417349)
Supplement: Supplementary file 1 [file ijms-24-17349-s001.zip › Table S1.xlsx]

## Sheet: Table S1
Table S1. Physicochemical properties of WOX gene family proteins in Melastoma dodecandrum.
Gene ID	Gene name	Lengh(aa)	Isoelectric Point(IP)	Molecular Weight(kDa)	Instability Index（II）	Aliphatic Index(AI)	Grand Average of Hydropathicity(GRAVY)
DR007270	MedWOX1a	431	6.15	46752.3	62.1	52.09	-0.806
DR008269	MedWOX1b	184	9.92	21308	58.39	55.71	-1.042
DR029628	MedWOX1c	418	6.39	46278	52.22	57.94	-0.817
DR003443	MedWOX2	249	6.88	27770	55.52	56.06	-0.62
DR020295	MedWOX3a	243	9.62	27512.8	78.42	56.63	-0.833
DR015420	MedWOX3b	254	9.36	28550.5	69.62	63.78	-0.613
DR003427	MedWOX3c	250	9.42	28387.5	71.88	68.68	-0.597
DR008832	MedWOX4a	229	9.81	25159.4	48.38	63.49	-0.764
DR002343	MedWOX4b	237	9.26	26875.2	54.61	61.31	-0.92
DR028917	MedWOX4c	235	9.16	26059.1	57.39	58.55	-0.917
DR004348	MedWOX4d	235	9.16	26059.1	57.39	58.55	-0.917
DR021812	MedWOX5	199	5.78	22005.5	59.07	63.72	-0.653
DR028779	MedWOX7	198	9.35	22004.8	50.61	72.42	-0.606
DR013758	MedWOX9a	396	6.73	42473.4	52.03	71.14	-0.419
DR017411	MedWOX9b	394	6.95	42360.3	51.4	68.81	-0.475
DR009878	MedWOX11a	255	5.38	27888.9	64.14	63.88	-0.473
DR031278	MedWOX11b	261	5.86	28110.4	58.07	68.77	-0.334
DR018383	MedWOX11c	248	5.68	26976	61.37	61.37	-0.419
DR016409	MedWOX13a	320	5.41	36319.5	60.54	66.47	-0.66
DR010018	MedWOX13b	264	5.88	29874.1	56.44	63.52	-0.835
DR018216	MedWOX13c	328	5.39	37109.2	50.48	76.04	-0.372
DR010343	MedWUS	298	5.47	32999.5	59.56	55.34	-0.731
