# Supplementary material for: The Genome-Level Survey of the WOX Gene Family in Melastoma dodecandrum Lour
Source: Int J Mol Sci. 2023 Dec 11;24(24):17349. doi: 10.3390/ijms242417349 (PMC10743900; doi:10.3390/ijms242417349)
Supplement: Supplementary file 1 [file ijms-24-17349-s001.zip › Table S2.xlsx]

## Sheet: Table S2
Table S2. Accession numbers of single-gene and chloroplast genome from different species
Classification Status	Species	Name	Source	Accession/DOI of single-gene	Accession number of chloroplast genome
Dicotyledons	Melastoma dodecandrum Lour.	MedWOX4a			NC_042821.1
		MedWOX4b
		MedWOX4c
		MedWOX4d
		MedWUS
	Eucalyptus grandis Hill.	EgWOX4	NCBI	AHL44319.1	NC_014570.1
		EgWUS	NCBI	AII21938.1
	Solanum lycopersicum L.	SlWOX4	NCBI	NP_001234251.1	NC_007898.3
		SlWUS	NCBI	NP_001234015.2
	Eriobotrya japonica L.	EjWOX4a	Yu et al	10.3389/fpls.2022.1024515	NC_034639.1
		EjWOX4b
		EjWUSa	Yu et al	10.3389/fpls.2022.1024515
		EjWUSb
	Arabidopsis thaliana L.	AtWOX4	Tair	https://www.arabidopsis.org/	MZ323108.1
		AtWUS	Tair	https://www.arabidopsis.org/
	Nicotiana sylvestris Speg.	NsylWOX4	Li et al	10.3390/genes9050260	NC_007500.1
		NsylWUS	Li et al	10.3390/genes9050260
	Mucuna pruriens (L.) DC.	MpWOX4	NCBI	RDX64587.1	MT919240.1
		MpWUS	NCBI	RDX61518.1
	Nicotiana tabacum L.	NtaWOX4	NCBI	AWC68517.1	Z00044.2
		NtaWUS	NCBI	AWC68523.1
	Petunia x hybrida	PhWOX4	NCBI	ACA64095.1	NC_040178.1
		PhWUS	NCBI	AAM90847.1
Monocots	Oryza sativa L.	OsWOX4	NCBI	NP_001406834.1	MK348618.1
		OsWUS	NCBI	ALG36075.1
	Zea mays L.	ZmWOX4	NCBI	NP_001288390.1	NC_001666.2
		ZmWUS1	NCBI	NP_001105960.2
		ZmWUS2	NCBI	NP_001105961.1
ANA Grade	Nymphaea thermarum Eb.Fisch.	NythWOX4	NCBI	KAF3795826.1	NC_056953.1
		NythWUS	NCBI	KAF3784100.1
