# Supplementary material for: The Genome-Level Survey of the WOX Gene Family in Melastoma dodecandrum Lour
Source: Int J Mol Sci. 2023 Dec 11;24(24):17349. doi: 10.3390/ijms242417349 (PMC10743900; doi:10.3390/ijms242417349)
Supplement: Supplementary file 1 [file ijms-24-17349-s001.zip › Table S3.xlsx]

## Sheet: Table S4
Table S3. The FPKM values of WOX genes in Melastoma dodecandrum.
Gene name	Wfb	Ls1	Ls2	Ls3	Ss1	Ss2	Ss3	Pi	Se	Pe	Sf	Mf	Bf	leaf	root	stem
MedWOX1a	8.03	0	0	0	0	0	0	6.8	0	0.07	0.64	0	0	2.17	0	0.76
MedWOX1b	15.75	0.02	0	0	0	0.04	0	57.94	2.91	0.39	8.67	5.53	0.91	0	0.02	0.3
MedWOX1c	7.18	0	0	0	0	0	0	5.07	0	0.1	0.26	0.03	0	0.12	0	0.45
MedWOX2	0	0	0	0	0	0	0	0	3.06	0	0	0.04	0	0.12	0	0
MedWOX3a	9.18	0	0	0	0	0	0	0.07	2.03	0.31	9.67	8.01	0	0	0	11.77
MedWOX3b	2.28	0	0	0	0	0	0	1.18	0	0.06	0.15	0.05	0	0.07	0	0.99
MedWOX3c	0.11	0	0	0	0	0	0	0	0	0	0.05	0	0	0	0	2.64
MedWOX4a	0.36	0.21	0.2	0	0	0	0	0	0	0	0.22	0	0	0.48	0	3.09
MedWOX4b	2.4	0.27	0	0.71	0	0	0	1.35	4.46	0.97	0.63	3.24	0	15.38	3.72	10.25
MedWOX4c	0.5	0	0	0	0.03	0	0	0	0.38	0.07	0.46	0.14	0	0.15	0	1.26
MedWOX4d	0.5	0	0	0	0.03	0	0	0	0.38	0.07	0.46	0.14	0	0.15	0	1.26
MedWOX5	0	0	0.16	0	0	0	0.08	0	0	0	0	0	0	0	0	0.07
MedWOX7	0.07	1.4	0.16	0.48	1.97	0.57	3.73	3.02	0	2	0	0	0	0	0.09	0.34
MedWOX9a	14.14	0	0	0	0.04	0	0	38.73	0	0.04	39.8	15.79	3.8	0	0	0.45
MedWOX9b	27.98	0.04	0	0	0	0	0	25.8	0	0	10.88	6.91	2.64	0	0	0.35
MedWOX11a	0.18	1.14	0.47	0.84	2.58	0.44	3.03	0	0	0.12	0.43	0.18	0	0	0	2
MedWOX11b	0	0	0	0.06	0	0	0.06	0.12	0	0.17	0.19	0.1	0	0.07	0.06	0
MedWOX11c	0.13	1.08	0.59	2.61	0	0	0	0	2.43	1.79	0.46	0.12	0	0	0	0.12
MedWOX13a	10.96	1.27	1.4	1.4	0.89	1.16	0.77	25.16	25.55	1.81	13.01	46.03	5.9	36.1	50.63	12.4
MedWOX13b	35.72	20.57	11.04	14.64	10.02	10.26	15.18	53.48	105.13	20.24	60.9	43.88	20.83	86.61	88.5	45.06
MedWOX13c	1.35	0.64	0.7	0.44	0.14	0.08	0.37	1.14	10.13	9.5	1.68	6.85	2.66	13.79	6.45	3.44
MedWUS	4.78	0	0	0	0	0	0	0.89	0	0.05	0	0	0	0	0	0.09
FPKM：expected number of Fragments Per Kilobase of transcript sequence per Millions base pairs sequenced，Wfb: Whole flower bud, Ls1: Long stamen 1 (blooming), Ls2: Long stamen 2 (blooming), Ls3: Long stamen 3 (blooming), Ss1: Short stamen 1 (blooming), Ss2: Short stamen 2 (blooming), Ss3: Short stamen 3 (blooming), Pi: Pistil (blooming), Se: Sepals (blooming), Pe: Petal (blooming), Sf: Small fruit…
