# Supplementary material for: The Genome-Level Survey of the WOX Gene Family in Melastoma dodecandrum Lour
Source: Int J Mol Sci. 2023 Dec 11;24(24):17349. doi: 10.3390/ijms242417349 (PMC10743900; doi:10.3390/ijms242417349)
Supplement: Supplementary file 1 [file ijms-24-17349-s001.zip › Table S4.xlsx]

## Sheet: Table S5
Table S4. RT-qPCR primers in Melastoma dodecandrum.
Gene name	Gene ID		Primers(5' to 3')
MedActin1(Internal reference)	DR019350	F	TGCCCTTGACTATGAACAGG
		R	GAATCTCTCAGCACCAATCG
MedWOX4c	DR028917	F	GTCTCCACCTTCACGACAAGTA
		R	ATTCTGAGAAGAGTGACCCCAG
MedWOX4b	DR002343	F	TCCGACGACCACTAAGATAACG
		R	CCCGGATGTTCAACCCTAATCT
MedWOX4d	DR004348	F	ATTCTGAGAAGAGTGACCCCAG
		R	GTCTCCACCTTCACGACAAGTA
MedWOX4a	DR008832	F	CGTGTCTGGGATACTTGGCTTA
		R	GTAAGTACGGGAAGATCGAGGG
MedWOX13b	DR010018	F	ATTTTGGTGGGACTGGTAGACC
		R	TTCCAGAATCGTCGAGCAAGAT
MedWOX13a	DR016409	F	GGCCATTAAACCAGCAAACCTT
		R	CCAAACACGGGATATGAGCTTG
MedWOX13c	DR018216	F	GAAGGTCTCGGCTCTAGTCTTC
		R	TGAAGGCGTCATTAAAGGGTCA
