# Supplementary material for: The Genome-Level Survey of the WOX Gene Family in Melastoma dodecandrum Lour
Source: Int J Mol Sci. 2023 Dec 11;24(24):17349. doi: 10.3390/ijms242417349 (PMC10743900; doi:10.3390/ijms242417349)
Supplement: Supplementary file 1 [file ijms-24-17349-s001.zip › Table S5.xlsx]

## Sheet: Table S6
Table S5. Blast results of the WOX genes of Melastoma dodecandrum.
Gene name	Gene id	alignment length	mismatches	gap opens	e value	bit score
MedWOX4b	DR002343	81	46	1	2.09e-12	63.9
MedWOX3c	DR003427	60	33	0	2.2e-12	64.3
MedWOX2	DR003443	77	42	2	1.06e-08	53.9
MedWOX4d	DR004348	75	44	0	1.55e-13	67
MedWOX1a	DR007270	84	57	0	9.57e-11	60.5
MedWOX1b	DR008269	70	43	0	6.2e-13	64.7
MedWOX4a	DR008832	61	33	0	1.3e-13	67.4
MedWOX11a	DR009878	56	33	0	5.91e-07	48.9
MedWOX13b	DR010018	140	54	4	1.62e-50	164
MedWUS	DR010343	65	37	1	1.18e-10	59.7
MedWOX9a	DR013758	62	32	0	3.06e-15	73.6
MedWOX3b	DR015420	60	33	0	4.32e-12	63.5
MedWOX13a	DR016409	176	58	4	3.87e-44	149
MedWOX9b	DR017411	62	32	0	3.26e-15	73.2
MedWOX13c	DR018216	70	33	2	3.19e-16	75.9
MedWOX11c	DR018383	74	38	1	2.84e-14	68.9
MedWOX3a	DR020295	60	33	0	1.04e-11	62.4
MedWOX5	DR021812	61	35	0	1.06e-11	61.6
MedWOX7	DR028779	69	43	0	3.13e-12	63.2
MedWOX4c	DR028917	75	44	0	1.55e-13	67
MedWOX1c	DR029628	103	62	2	5.81e-14	69.7
MedWOX11b	DR031278	57	33	0	8.61e-06	45.4
