# Supplementary material for: The Genome-Level Survey of the WOX Gene Family in Melastoma dodecandrum Lour
Source: Int J Mol Sci. 2023 Dec 11;24(24):17349. doi: 10.3390/ijms242417349 (PMC10743900; doi:10.3390/ijms242417349)
Supplement: Supplementary file 1 [file ijms-24-17349-s001.zip › Table S6.xls]

## Sheet: MatrixOutput
Table S6a. Estimates of evolutionary distance between WUS sequences from different species
NO.	Gene	1	2	3	4	5	6	7	8	9	10	11	12	13	14
1	AtWUS
2	EjWUSa	0.247059
3	EjWUSb	0.270588	0.0235294
4	EgWUS	0.258824	0.247059	0.247059
5	MedWUS	0.294118	0.294118	0.317647	0.270588
6	NtaWUS	0.305882	0.164706	0.164706	0.211765	0.258824
7	NsylWUS	0.305882	0.164706	0.164706	0.211765	0.258824	0
8	PhWUS	0.294118	0.188235	0.188235	0.223529	0.247059	0.0470588	0.0470588
9	MpWUS	0.282353	0.0941176	0.0941176	0.211765	0.247059	0.164706	0.164706	0.188235
10	SlWUS	0.329412	0.188235	0.188235	0.235294	0.294118	0.0588235	0.0588235	0.0823529	0.188235
11	OsWUS	0.482353	0.494118	0.494118	0.458824	0.423529	0.435294	0.435294	0.435294	0.470588	0.435294
12	ZmWUS1	0.352941	0.305882	0.317647	0.352941	0.341176	0.305882	0.305882	0.317647	0.305882	0.282353	0.435294
13	ZmWUS2	0.376471	0.305882	0.317647	0.352941	0.352941	0.317647	0.317647	0.329412	0.294118	0.294118	0.458824	0.0588235
14	NythWUS	0.294118	0.282353	0.282353	0.282353	0.294118	0.247059	0.247059	0.235294	0.270588	0.247059	0.458824	0.341176	0.352941
Table S6b. Estimates of evolutionary distance between WOX4 sequences from different species
NO.	Gene	1	2	3	4	5	6	7	8	9	10	11	12	13	14	15	16
1	AtWOX4
2	EjWOX4a	0.273333
3	EjWOX4b	0.273333	0.0333333
4	EgWOX4	0.28	0.173333	0.18
5	MedWOX4a	0.4	0.366667	0.353333	0.373333
6	MedWOX4d	0.32	0.226667	0.233333	0.26	0.366667
7	MedWOX4c	0.32	0.226667	0.233333	0.26	0.366667	0
8	MedWOX4b	0.34	0.246667	0.253333	0.253333	0.366667	0.126667	0.126667
9	NtaWOX4	0.28	0.153333	0.153333	0.193333	0.36	0.206667	0.206667	0.246667
10	NsylWOX4	0.286667	0.153333	0.153333	0.193333	0.36	0.22	0.22	0.253333	0.0133333
11	PhWOX4	0.273333	0.16	0.16	0.206667	0.353333	0.213333	0.213333	0.233333	0.0733333	0.08
12	SlWOX4	0.306667	0.153333	0.153333	0.2	0.36	0.22	0.22	0.246667	0.06	0.0666667	0.0933333
13	MpWOX4	0.286667	0.153333	0.153333	0.193333	0.38	0.246667	0.246667	0.266667	0.153333	0.153333	0.173333	0.146667
14	NythWOX4	0.34	0.293333	0.306667	0.313333	0.42	0.353333	0.353333	0.386667	0.3	0.306667	0.313333	0.313333	0.326667
15	OsWOX4	0.426667	0.42	0.426667	0.446667	0.466667	0.446667	0.446667	0.473333	0.413333	0.413333	0.426667	0.413333	0.433333	0.44
16	ZmWOX4	0.44	0.413333	0.426667	0.433333	0.433333	0.44	0.44	0.473333	0.406667	0.406667	0.42	0.433333	0.46	0.46	0.273333
