# Supplementary material for: The Genome-Level Survey of the WOX Gene Family in Melastoma dodecandrum Lour
Source: Int J Mol Sci. 2023 Dec 11;24(24):17349. doi: 10.3390/ijms242417349 (PMC10743900; doi:10.3390/ijms242417349)
Supplement: Supplementary file 1 [file ijms-24-17349-s001.zip › Table S7.xlsx]

## Sheet: Table S6
Table S7. List of Abbreviations for Nouns
Nouns	Abbreviation
Maximum Likelihood tree	ML tree
Coding sequence	CDS
Untranslated region	UTR
Expected number of Fragments Per Kilobase of transcript sequence per Millions base pairs sequenced	FPKM
Hidden Markov Model	HMM
